# Supplementary material for: A Computational Study of the Glycine-Rich Loop of Mitochondrial Processing Peptidase
Source: PLoS One. 2013 Sep 13;8(9):e74518. doi: 10.1371/journal.pone.0074518 (PMC3772902; doi:10.1371/journal.pone.0074518)
Supplement: Video S1 — Targeted MD simulation of the substrate translocation from the place of its recognition (i.e. from the GRL) to the site of its processing (i.e. to the MPP active site). The restrain period is 1.6 ns and the total simulation time is 1.8 ns. α- and β-MPP subunits are displayed in yellow and orange color, respectively. The backbone trace of GRL is displayed as a red tube (residues 285-300) and K296, M298, Y299 and Y303 residues are shown in stick format. Peptide substrate is displayed as a tube in magenta color and R4, R8 (i.e. the R-2 motif) and F10 are shown in stick format. Zinc-binding residues H70, E73, H74 and E150 and the R-2-binding motif residues E160 and D164 of the β-MPP subunit are displayed as sticks. Zinc ion is shown as a blue sphere. Note that (i) the residues 289-393 of the GRL (green tube) are highly flexible and undergo major conformation changes during the whole substrate translocation process and that (ii) the R8 residue of the substrate is at the end of the simulation reoriented towards the E160 residue of the R-2-binding motif of the β-MPP subunit, just prior the subsequent proteolysis. (ZIP) [file pone.0074518.s006.zip]

Archive with 1 entries (1 files):
- VideoS1-V2.mp4
